# Supplementary material for: Longitudinal association of retinal morphology and white matter progression in retinal vasculopathy with cerebral leukoencephalopathy and systemic manifestations
Source: Front Neurol. 2025 Dec 8;16:1724411. doi: 10.3389/fneur.2025.1724411 (PMC12722785; doi:10.3389/fneur.2025.1724411)
Supplement: Supplementary file 1 [file Table_1.XLSX]

## Sheet: RVCL_R
Subject	Age	Sex	Time	CST_Right_eye	CST_Left_eye	CST_Worst_eye	TMV_Right_eye	TMV_Left_eye	TMV_Worst_eye	Vol_WMD	MD	NormWM	MoCA	DSST	Category_Fluency
S1	40	F	0	289	287	287	9.07	8.81	8.81	2.452	0.6934	0.296	29	55	31
S1	42	F	2	279	285	279	8.82	8.71	8.71	7.621	0.7018	0.287	27	53	34
S2	46	F	0	261	257	257	7.66	7.6	7.6	13.931	0.6849	0.288	28	32	30
S2	48	F	2	253	249	249	7.42	7.3	7.3	19.916	0.704	0.282	23	38	28
S3	57	F	0	236	221	221	7.38	7.27	7.27	5.883	0.7208	0.274	27	36	32
S3	59	F	2	217	236	217	7.23	7.18	7.18	8.246	0.7198	0.271	24	34	29
S4	53	F	0	265	239	239	8.59	8.43	8.43	3.713	0.6896	0.307	29	49	48
S4	55	F	2	264	237	237	8.54	8.4	8.4	3.328	0.6891	0.309	30	42	44
S5	36	M	0	267	287	267	7.65	7.71	7.65	7.735	0.6972	0.291	29	68	42
S5	38	M	2	267	279	267	7.51	7.61	7.51	14.634	0.7163	0.272	27	55	31
S6	39	F	0	233	244	233	8.45	8.44	8.44	14.141	0.7007	0.294	22	38	21
S6	41	F	2	222	251	222	7.91	8.24	7.91	21.514	0.7202	0.277	24	32	16
S7	38	M	0	266	245	245	8.09	7.62	7.62	12.59	0.6959	0.307	29	40	39
S7	40	M	2	242	253	242	7.23	8.15	7.23	21.772	0.7084	0.289	28	46	39
S8	53	F	0	282	284	282	8.6	8.31	8.31	31.174	0.7053	0.316	25	38	34
S8	55	F	2	294	296	294	8.42	8.32	8.32	43.557	0.7213	0.313	24	36	38
S9	42	M	0	279	234	234	8.79	8.46	8.46	4.943	0.6661	0.333	28	46	35
S9	44	M	2	280	224	224	8.68	8.35	8.35	8.172	0.6696	0.335	27	35	38
S10	55	F	0	283		283	7.95		7.95	2.552	0.6857	0.324	24	43	30
S10	57	F	2	286		286	7.92		7.92	3.391	0.6712	0.315	30	50	31
S11	53	F	0	298	286	286	8.41	8.3	8.3	1.65	0.6988	0.285	26	47	40
S11	55	F	2	295	312	295	8.32	8.44	8.32	4.45	0.6998	0.277	29	45	33
